# Supplementary material for: A Single Bout of Ultra-Endurance Exercise Reveals Early Signs of Muscle Aging in Master Athletes
Source: Int J Mol Sci. 2022 Mar 28;23(7):3713. doi: 10.3390/ijms23073713 (PMC8998696; doi:10.3390/ijms23073713)
Supplement: Supplementary file 1 [file ijms-23-03713-s001.zip]

Archive with 5 entries (5 files):
- Figure S1.pdf
- Supplementary Methods.pdf
- Table S1.pdf
- Table S2.pdf
- Table S3.pdf
